# Supplementary material for: Exploring Pt-Pd Alloy Nanoparticle Cluster Formation through Conventional Sizing Techniques and Single-Particle Inductively Coupled Plasma—Sector Field Mass Spectrometry
Source: Nanomaterials (Basel). 2023 Sep 21;13(18):2610. doi: 10.3390/nano13182610 (PMC10537254; doi:10.3390/nano13182610)
Supplement: Supplementary file 1 [file nanomaterials-13-02610-s001.zip]

Archive with 1 entries (1 files):
- nanomaterials-2593555-supplementary.pdf
